# Supplementary material for: Mouse B cells engineered to express an anti-HPV antibody elicit anti-tumor T cell responses
Source: Front Immunol. 2025 Jul 18;16:1613879. doi: 10.3389/fimmu.2025.1613879 (PMC12313569; doi:10.3389/fimmu.2025.1613879)
Supplement: Supplementary file 2 [file Table1.xlsx]

## Sheet: Sheet1
	Component	Sequence	Purpose	Origin
	5’ ITR	TTGGCCACTCCCTCTCTGCGCGCTCGCTCGCTCACTGAGGCCGGGCGACCAAAGGTCGCCCGACGCCCGGGCTTTGCCCGGGCGGCCTCAGTGAGCGAGCGAGCGCGCAGAGAGGGAGTGGCCAACTCCATCACTAGGGGTTCCT	Single strand AAV ITR	pAB270 backbone as described in A. Barzel et al. Nature 2015
	Left Homology Arm (LHA)	GTAAGAATGGCCTCTCCAGGTCTTTATTTTTAACCTTTGTTATGGAGTTTTCTGAGCATTGCAGACTAATCTTGGATATTTGTCCCTGAGGGAGCCGGCTGAGAGAAGTTGGGAAATAAACTGTCTAGGGATCTCAGAGCCTTTAGGACAGATTATCTCCACATCTTTGAAAAACTAAGAATCTGTGTGATGGTGTTGGTGGAGTCCCTGGATGATGGGATAGGGACTTTGGAGGCTCATTTGAAGAAGATGCTAAAACAATCCTATGGCTGGAGGGATAGTTGGGGCTGTAGTTGGAGATTTTCAGTTTTTAGAATAAAAGTATTAGTTGTGGAATATACTTCAGGACCACCTCTGTGACAGCATTTATACAGTATCCGATGCATAGGGACAAA	Left homology arm for integration by homology directed repair in the hH70 gRNA target site of the mouse IgH J4-iEmu intron	Amplified from genomic DNA of mouse cells as described in A.D. Nahmad et al. Nat. Comm. 2020
	bGH Poly(A) signal	CTGTGCCTTCTAGTTGCCAGCCATCTGTTGTTTGCCCCTCCCCCGTGCCTTCCTTGACCCTGGAAGGTGCCACTCCCACTGTCCTTTCCTAATAAAATGAGGAAATTGCATCGCATTGTCTGAGTAGGTGTCATTCTATTCTGGGGGGTGGGGTGGGGCAGGACAGCAAGGGGGAGGATTGGGAAGACAATAGCAGGCATGCTGGGGATGCGGTGGGCTCTATGG	Ablates the RNA expression from the endogenous VDJ IgH segment	Bovine growth hormone polyadenylation signal sequence as amplified from vector SFFV GW175 from the Kay lab, Stanford
	Mutated IgH Promoter	GGTACCTTTTCATTCCTTCCTCTCCAGTTCTTCTCTAGATGGACTAGGTCCTTAACTAGCGAATTCGGATCCCTGTCTCATGAATATGCAAATCAGGTGAGTCCATGGTGGTAAATATAGGGATGTCGACACACCTCACAAACTTAAGATCTAGA	Permits expression of the transgene upon on-target integration in B cells	Promoter sequence and stuffer as described in A. Lieber et al. FEBS Lett. 1991
	Light chain Signal peptide	ATGGACATGAGGGTCCCTGCTCAGCTCCTGGGGCTCCTGCTGCTCTGGCTCTCTGGAGCCAGATGT	Permits expression and secretion of the antibody light chain polypeptide	Germline, intron removed, signal peptide of Immunoglobulin Variable Kappa segment V1D-33. Signal peptide chosen as identified for segment of origin of the naturally occurring 3BNC117 anti-HIV antibody employed in A.D. Nahmad et al. Nat. Comm. 2020 and A.D. Nahmad et al. Nat. Biotech. 2022
	Variable Light (VL)	Variable
	Light chain Constant (mIgKC)	GCTGATGCTGCACCAACTGTATCCATCTTCCCACCATCCAGTGAGCAGTTAACATCTGGAGGTGCCTCAGTCGTGTGCTTCTTGAACAACTTCTACCCCAAAGACATCAATGTCAAGTGGAAGATTGATGGCAGTGAACGACAAAATGGCGTCCTGAACAGTTGGACTGATCAGGACAGCAAAGACAGCACCTACAGCATGAGCAGCACCCTCACGTTGACCAAGGACGAGTATGAACGACATAACAGCTATACCTGTGAGGCCACTCACAAGACATCAACTTCACCCATTGTCAAGAGCTTCAACAGGAATGAGTGT	Constant domain of the mouse IgK light chain	Germline amplified subsequently codon optimized mouse Immunoglobulin Kappa light chain constant segment without 3’UTR sequence as described in A.D. Nahmad et al. Nat. Comm. 2020
	Furin cleavage site	CGCGCGAAACGC	Enables cleavage by the Furin protease to separate the light chain from the heavy chain polypeptide and to remove the N-terminus 2A tail	Sequenced based on naturally occurring protein sequence RAKR codon optimized
	GSG Linker	GGAAGCGGA	Enhances the Furin-2A cleavage combo	Small flexible Glycine-Serine-Glycine linker
	P2A cleavage site	GCTACTAACTTCAGCCTGCTGAAGCAGGCTGGAGACGTGGAGGAGAACCCTGGACCT	Enables polycistronic expression of the transgene to generate separated light chain and heavy chains	2A peptide from porcine teschovirus-1 polyprotein as described in J.H. Kim et al. PLOS ONE 2011
	Heavy chain signal peptide	ATGGACTGGACCTGGAGGATCCTCTTCTTGGTGGCAGCAGCCACAGGAGCCCACTCC	Permits expression and secretion of the antibody heavy chain polypeptide	Germline, intron removed, signal peptide of Immunoglobulin Variable heavy segment V1-2. Signal peptide chosen as identified for segment of origin of the naturally occurring 3BNC117 anti-HIV antibody employed in A.D. Nahmad et al. Nat. Comm. 2020 and A.D. Nahmad et al. Nat. Biotech. 2022
	Variable Heavy (VH)	Variable
	3’ mIgHJ4 Splice Donor (SD)	GTAAGAATGGCC	Enables splicing with the endogenous heavy chain constant to complete the immunoglobulin heavy chain transgene	Intronic side of the SD of Immunoglobulin heavy segment J4
	Right Homology Arm (RHA)	GAGTGGAGTGGGGCACTTTCTTTAGATTTGTGAGGAATGTTCCGCACTAGATTGTTTAAAACTTCATTTGTTGGAAGGAGAGCTGTCTTAGTGATTGAGTCAAGGGAGAAAGGCATCTAGCCTCGGTCTCAAAAGGGTAGTTGCTGTCTAGAGAGGTCTGGTGGAGCCTGCAAAAGTCCAGCTTTCAAAGGAACACAGAAGTATGTGTATGGAATATTAGAAGATGTTGCTTTTACTCTTAAGTTGGTTCCTAGGAAAAATAGTTAAATACTGTGACTTTAAAATGTGAGAGGGTTTTCAAGTACTCATTTTTTTAAATGTCCAAAATTCTTGTCAATCAGTTTGAGGTCTTGTTTGTGTAGAACTGATATTACTTAAAGTTTAACCGAGGAATGGGAG…	Right homology arm for integration by homology directed repair in the mH69 gRNA target site of the mouse IgH J4-iEmu intron	Amplified from genomic DNA of mouse cells as described in A.D. Nahmad et al. Nat. Comm. 2020
	ITR	AGGAACCCCTAGTGATGGAGTTGGCCACTCCCTCTCTGCGCGCTCGCTCGCTCACTGAGGCCGCCCGGGCAAAGCCCGGGCGTCGGGCGACCTTTGGTCGCCCGGCCTCAGTGAGCGAGCGAGCGCGCAGAGAGGGAGTGGCCAAAG	Single strand AAV ITR	pAB270 backbone as described in A. Barzel et al. Nature 2015
