# Supplementary material for: Mouse B cells engineered to express an anti-HPV antibody elicit anti-tumor T cell responses
Source: Front Immunol. 2025 Jul 18;16:1613879. doi: 10.3389/fimmu.2025.1613879 (PMC12313569; doi:10.3389/fimmu.2025.1613879)
Supplement: Supplementary file 3 [file Table2.xlsx]

## Sheet: Sheet1
	Item	Catalogue	Manufacturer
	FITC- rat anti mouse CD3	100204	BioLegend
	Alexa fluor 700- rat anti mouse CD4	100430	BioLegend
	Alexa Fluor488- armenian hamster anti mouse CD80	104716	BioLegend
	PE/Cy5 rat anti mouse CD86	105016	BioLegend
	PE- anti mouse CD45.1	110708	BioLegend
	Spark blue 550- rat anti mouse CD19	115566	BioLegend
	Brilliant Violet 785- Armenian hamster anti mouse/rat/human CD27	124241	BioLegend
	APC/Fire 750 anti mouse CD8b.2	140420	BioLegend
	Brilliant Viole 421- rat anti mouse CD138	142508	BioLegend
	PerCP- rat anti mouse IgD	405736	BioLegend
	Spark-Violet 423- rat anti mouse IgM	406548	BioLegend
	APC/Cyanine7 anti-mouse IgG1	406620	BioLegend
	PE- Streptavidin	130-106-789	Miltenyi Biotec
	Stretavidin PerCP-Violet 700	130-106-795	Miltenyi Biotec
	PE-Vio 615- REAfinity Ig k light chain anti mouse	130-114-301	Miltenyi Biotec
	VioBlue anti mouse CD8b.2	130-114-391	Miltenyi Biotec
	APC- REAfinity anti mouse CD69	130-115-576	Miltenyi Biotec
	PerCP-Vio700- REAfinity IgM anti mouse	130-116-213	Miltenyi Biotec
	PE- REAfinity IgG1 antibody mouse IgG	130-117-057	Miltenyi Biotec
	FITC- REAfinity IgG1 anti mouse	130-117-097	Miltenyi Biotec
	VioBlue- REAfinity anti mouse	130-117-100	Milteni Biotec
	FITC- REAfinity anti mouse IFN-g	130-117-780	Miltenyi Biotec
	Vio Bright REAfinity anti mouse CD45.1	130-121-222	Miltenyi Biotec
	PE/Vio 615- REAfinity CD25 anti mouse	130-123-028	Miltenyi Biotec
	Violet Fluor 500- anti mouse CD45.1	85-0453-U100	Tonbo Bioscience
	Recombinant E6 for flow cytometry detection, APC assays and ELISA	AP-120-025	R&D Systems
	Recombinant E6 for mice immunizations	ab226447	abcam
	Cell Staining Buffer	420201	Biolegend
	Zombie Yellow	423104	Biolegend
	Anti-mouse IgG HRP	115-035-003	Jackson Immunoresearch
	Anti-mouse IgM HRP	115-035-020	Jackson Immunoresearch
	Alhydrogel 2%	vac-alu-250	Invivogen
	PBS	02-023-1A	Sartorius
	EZ-Link NHS Biotin	20217	ThermoFisher Scientific
	Alt-R HiFi CRISPR-Cas9	1081061	IDT
	Immunocult mouse B cell expansion kit	100-1003	StemCell
	mouse IL-4	130-097-758	Miltenyi Biotec
	GM-CSF	315-03-100UG	peprotech
	Glutamine	03-020-1B	Sartorius
	FBS	F9665	Sigma-Aldrich
	RPMI 1640	11875093	gibco
	Red Blood Cell Lysis Buffer	420302	Biolegend
	P/S	P4333	Sigma-Aldrich
	Mouse B cell isolation kit	130-104-443	Miltenyi Biotec
	Mouse T cell isolation kit	130-095-130	Miltenyi Biotec
	Recombinant C1P5 antibody	ab70	abcam
	ELISA IFNg	DY485	R&D Systems
	ELISA TNFa	DY410	R&D Systems
	ELISA GranzymeB	DY1865	R&D Systems
	Intracellular staining kit	426803	Biolegend
	Neon Electroporation Kit	MPK1096	ThermoFisher Scientific
	Peptide Ovalbumin 257-264	vac-sin	Invivogen
	Peptide Ovalbumin 323-339	vac-isq	Invivogen
	Ovalbumin EndoFit	vac-pova-100	Invivogen
	PE- donkey anti rabbit IgG	406421	BioLegend
	Rabbit anti-OVA	PA1-196	Invitrogen
	2-betamercaptoethanol	M3148	Sigma-Aldrich
