# Supplementary material for: Mouse B cells engineered to express an anti-HPV antibody elicit anti-tumor T cell responses
Source: Front Immunol. 2025 Jul 18;16:1613879. doi: 10.3389/fimmu.2025.1613879 (PMC12313569; doi:10.3389/fimmu.2025.1613879)
Supplement: Supplementary file 4 [file Table3.xlsx]

## Sheet: Sheet1
	Type	Use	Item	Sequence	Manufacturer
	Peptide	Flow cytometry	N-termini biotinylated peptide for EBCs expressing the C1P5 binder	LKFYSKISEYRHYCYSLYGT	Genscript
	Peptide	Flow cytometry	N-termini biotinylated peptide for EBCs expressing the 6F4 binder	MHQKRTAMFQDPQERPRKLP	Genscript
	AAV sequence from LHA to RHA	Engineering	rAAV-DJ anti-E6 6F4 (ADN369)	GTAAGAATGGCCTCTCCAGGTCTTTATTTTTAACCTTTGTTATGGAGTTTTCTGAGCATTGCAGACTAATCTTGGATATTTGTCCCTGAGGGAGCCGGCTGAGAGAAGTTGGGAAATAAACTGTCTAGGGATCTCAGAGCCTTTAGGACAGATTATCTCCACATCTTTGAAAAACTAAGAATCTGTGTGATGGTGTTGGTGGAGTCCCTGGATGATGGGATAGGGACTTTGGAGGCTCATTTGAAGAAGATGCTAAAACAATCCTATGGCTGGAGGGATAGTTGGGGCTGTAGTTGGAGATTTTCAGTTTTTAGAATAAAAGTATTAGTTGTGGAATATACTTCAGGACCACCTCTGTGACAGCATTTATACAGTATCCGATGCATAGGGACAAACCTG…	Packgene Biotech
	AAV sequence from LHA to RHA	Engineering	rAAV-DJ anti-E6 C1P5 (ADN370)	GTAAGAATGGCCTCTCCAGGTCTTTATTTTTAACCTTTGTTATGGAGTTTTCTGAGCATTGCAGACTAATCTTGGATATTTGTCCCTGAGGGAGCCGGCTGAGAGAAGTTGGGAAATAAACTGTCTAGGGATCTCAGAGCCTTTAGGACAGATTATCTCCACATCTTTGAAAAACTAAGAATCTGTGTGATGGTGTTGGTGGAGTCCCTGGATGATGGGATAGGGACTTTGGAGGCTCATTTGAAGAAGATGCTAAAACAATCCTATGGCTGGAGGGATAGTTGGGGCTGTAGTTGGAGATTTTCAGTTTTTAGAATAAAAGTATTAGTTGTGGAATATACTTCAGGACCACCTCTGTGACAGCATTTATACAGTATCCGATGCATAGGGACAAACCTG…	Packgene Biotech
	AAV sequence from LHA to RHA	Engineering	rAAV-DJ anti-OVA OB-I (ADN412)	GTAAGAATGGCCTCTCCAGGTCTTTATTTTTAACCTTTGTTATGGAGTTTTCTGAGCATTGCAGACTAATCTTGGATATTTGTCCCTGAGGGAGCCGGCTGAGAGAAGTTGGGAAATAAACTGTCTAGGGATCTCAGAGCCTTTAGGACAGATTATCTCCACATCTTTGAAAAACTAAGAATCTGTGTGATGGTGTTGGTGGAGTCCCTGGATGATGGGATAGGGACTTTGGAGGCTCATTTGAAGAAGATGCTAAAACAATCCTATGGCTGGAGGGATAGTTGGGGCTGTAGTTGGAGATTTTCAGTTTTTAGAATAAAAGTATTAGTTGTGGAATATACTTCAGGACCACCTCTGTGACAGCATTTATACAGTATCCGATGCATAGGGACAAACCTG…	Packgene Biotech
	gRNA sequence	Editing	Alt-R sgRNA mH69	CGATGCATAGGGACAAAGAG	IDT
	Primer	Reverse Transcribed PCR IC	Forward Multiplex mIgHJ1,2,3,4	GCACAGGGACCACGGTCAC, GCCAAGGCACCACTCTCACAG, GACTCTGGTCACTGTCTCTGCAG, GGTCAAGGAACCTCAGTCACCG	IDT
	Primer	Reverse Transcribed PCR Construct	Forward Construct	GCCAGATGTGATGTTCTGATGACTCAaGCtCCTCT	IDT
	Primer	Reverse Transcribed PCR IgHG1	Reverse mIgHG1 CH2	GAAAGCTGCACTGTTGACCCTG	IDT
	Primer	Reverse Transcribed PCR IgHM	Reverse mIgHM CH2	CGTGGTGGGACGAACACATTTAC	IDT
	Primer	TIDE	Forward mH69 TIDE	GGGTCAAGGAACCTCAGTCACC	IDT
	Primer	TIDE	Reverse mH69 TIDE	GAGTTGGAGTCAAGATGGCCGA	IDT
